# Supplementary material for: Development of High-Performance Ethanol Gas Sensors Based on La2O3 Nanoparticles-Embedded Porous SnO2 Nanofibers
Source: Sensors (Basel). 2024 Oct 24;24(21):6839. doi: 10.3390/s24216839 (PMC11548235; doi:10.3390/s24216839)
Supplement: Supplementary file 1 [file sensors-24-06839-s001.zip]

Archive with 1 entries (1 files):
- sensors-3257767-supplementary.pdf
